# Supplementary material for: Biomedical engineering in low- and middle-income settings: analysis of current state, challenges and best practices
Source: Health Technol (Berl). 2022 Apr 28;12(3):643–53. doi: 10.1007/s12553-022-00657-8 (PMC9045883; doi:10.1007/s12553-022-00657-8)
Supplement: Supplementary file 2 — Supplementary file2 (XLSX 37 KB) [file 12553_2022_657_MOESM2_ESM.xlsx]

## Sheet: 1 - Relevant state-of-the-art t
Component	Aspect	I don't know	1 (low)	2	3	4	5	6	7 (high)	I quartile	IIi quartile	median	inter. Range	mean	std
Medical imaging technologies for personalized diagnoses	Relevance	0.0606061	0.020202	0	0.040404	0.0505051	0.161616	0.191919	0.474747	5	7	7	2	5.98925	1.3553
Medical imaging technologies for personalized diagnoses	Maturity	0.0918367	0.0408163	0.102041	0.0714286	0.0816327	0.22449	0.27551	0.112245	4	6	5	2	4.78652	1.70875
Medical imaging technologies for personalized diagnoses	Difficulty	0.104167	0.0625	0.0416667	0.0625	0.114583	0.177083	0.229167	0.208333	4	6	5	2	5.03488	1.77862
Well-equipped state-of-the-art surgery rooms	Relevance	0.0808081	0	0.020202	0.0606061	0.0808081	0.0808081	0.181818	0.494949	5	7	7	2	5.98901	1.39439
Well-equipped state-of-the-art surgery rooms	Maturity	0.122449	0.0102041	0.0612245	0.142857	0.142857	0.255102	0.142857	0.122449	4	6	5	2	4.69767	1.51129
Well-equipped state-of-the-art surgery rooms	Difficulty	0.134021	0.0206186	0.0412371	0.113402	0.154639	0.123711	0.195876	0.216495	4	6.25	5	2.25	5.04762	1.66397
Minimally invasive surgery tools and processes	Relevance	0.0721649	0.0103093	0.0103093	0.0824742	0.0309278	0.134021	0.175258	0.484536	5	7	7	2	5.94444	1.44067
Minimally invasive surgery tools and processes	Maturity	0.145833	0.03125	0.0416667	0.1875	0.125	0.197917	0.135417	0.135417	3	6	5	3	4.59756	1.64699
Minimally invasive surgery tools and processes	Difficulty	0.166667	0.03125	0.0625	0.135417	0.166667	0.177083	0.15625	0.104167	3	6	5	3	4.5375	1.62219
Supporting sterilization and autoclaving resources	Relevance	0.122449	0.0204082	0	0.0612245	0.0408163	0.102041	0.132653	0.520408	5.25	7	7	1.75	6.05814	1.45808
Supporting sterilization and autoclaving resources	Maturity	0.185567	0.0103093	0.0103093	0.0927835	0.14433	0.164948	0.185567	0.206186	4	6.5	5	2.5	5.24051	1.46948
Supporting sterilization and autoclaving resources	Difficulty	0.2	0.0736842	0.0526316	0.126316	0.252632	0.115789	0.126316	0.0526316	3	5	4	2	4.09211	1.62626
Technologies and equipment for maintaining the cold chain of vaccines	Relevance	0.173469	0.0408163	0.0204082	0.0408163	0.0102041	0.0612245	0.173469	0.479592	6	7	7	1	5.98765	1.677
Technologies and equipment for maintaining the cold chain of vaccines	Maturity	0.28866	0.0309278	0.0412371	0.0927835	0.14433	0.134021	0.103093	0.164948	4	6	5	2	4.7971	1.73697
Technologies and equipment for maintaining the cold chain of vaccines	Difficulty	0.3125	0.0729167	0.0520833	0.0729167	0.114583	0.145833	0.104167	0.125	3	6	5	3	4.48485	1.90741
Laboratories and technologies for performing microbiological testing	Relevance	0.17	0.02	0.03	0.04	0.03	0.11	0.16	0.44	5	7	7	2	5.91566	1.56334
Laboratories and technologies for performing microbiological testing	Maturity	0.25	0.0104167	0.0416667	0.0833333	0.104167	0.177083	0.208333	0.125	4	6	5	2	5.02778	1.51027
Laboratories and technologies for performing microbiological testing	Difficulty	0.237113	0.0618557	0.0412371	0.0515464	0.164948	0.164948	0.175258	0.103093	4	6	5	2	4.66216	1.72235
Medical technologies for child and maternal health	Relevance	0.164948	0	0.0103093	0.0412371	0.0103093	0.103093	0.154639	0.515464	6	7	7	1	6.2716	1.17274
Medical technologies for child and maternal health	Maturity	0.204082	0.0102041	0.0204082	0.112245	0.142857	0.214286	0.183673	0.112245	4	6	5	2	4.92308	1.41209
Medical technologies for child and maternal health	Difficulty	0.229167	0.0416667	0.135417	0.166667	0.145833	0.1875	0.0416667	0.0520833	3	5	4	2	3.82432	1.57339
Medical technologies for healthy living and ageing	Relevance	0.0505051	0.030303	0.020202	0.030303	0.10101	0.171717	0.171717	0.424242	5	7	6	2	5.71277	1.55627
Medical technologies for healthy living and ageing	Maturity	0.0816327	0.0918367	0.0612245	0.153061	0.204082	0.214286	0.132653	0.0612245	3	5	4	2	4.12222	1.66138
Medical technologies for healthy living and ageing	Difficulty	0.103093	0.0309278	0.154639	0.113402	0.195876	0.257732	0.0927835	0.0515464	3	5	4	2	4.09195	1.53738
Medical technologies for persons with physical disabilities	Relevance	0.0510204	0.0204082	0.0102041	0.0408163	0.102041	0.142857	0.214286	0.418367	5	7	6	2	5.7957	1.44883
Medical technologies for persons with physical disabilities	Maturity	0.111111	0.0606061	0.111111	0.131313	0.181818	0.242424	0.131313	0.030303	3	5	4	2	4.06818	1.56687
Medical technologies for persons with physical disabilities	Difficulty	0.103093	0.0618557	0.0927835	0.103093	0.164948	0.175258	0.237113	0.0618557	3	6	5	3	4.4023	1.7013
Medical technologies for persons with mental health disabilities	Relevance	0.163265	0.0408163	0.0102041	0.0408163	0.102041	0.0918367	0.183673	0.367347	5	7	6	2	5.64634	1.67311
Medical technologies for persons with mental health disabilities	Maturity	0.234694	0.112245	0.163265	0.112245	0.163265	0.122449	0.0816327	0.0102041	2	5	3	3	3.4	1.64399
Medical technologies for persons with mental health disabilities	Difficulty	0.234694	0.0816327	0.0714286	0.0306122	0.142857	0.163265	0.173469	0.102041	4	6	5	2	4.52	1.86258

## Sheet: 2 - Emergent technologies
Component	Aspect	I don't know	1 (low)	2	3	4	5	6	7 (high)	I quartile	IIi quartile	median	inter. Range	mean	std
Point-of-care testing devices for rapid diagnoses based on microfluidics	Relevance	0.181818	0.020202	0.030303	0.030303	0.040404	0.181818	0.111111	0.40404	5	7	6	2	5.79012	1.56298
Point-of-care testing devices for rapid diagnoses based on microfluidics	Maturity	0.247423	0.0927835	0.14433	0.103093	0.185567	0.113402	0.0721649	0.0412371	2	5	4	3	3.61644	1.71294
Point-of-care testing devices for rapid diagnoses based on microfluidics	Difficulty	0.268041	0	0.0927835	0.0721649	0.123711	0.237113	0.0824742	0.123711	4	6	5	2	4.70423	1.562
Virtual surgical training and planning	Relevance	0.111111	0.0606061	0.010101	0.040404	0.10101	0.191919	0.181818	0.30303	5	7	6	2	5.375	1.71747
Virtual surgical training and planning	Maturity	0.173469	0.142857	0.132653	0.142857	0.132653	0.132653	0.0816327	0.0612245	2	5	3	3	3.5679	1.857
Virtual surgical training and planning	Difficulty	0.195876	0.0412371	0.0824742	0.0824742	0.134021	0.14433	0.175258	0.14433	3.25	6	5	2.75	4.69231	1.78964
Robotic-assisted and AI-assisted surgery	Relevance	0.102041	0.0612245	0.0816327	0.0612245	0.112245	0.132653	0.132653	0.316327	4	7	5.5	3	5.04545	1.97635
Robotic-assisted and AI-assisted surgery	Maturity	0.195876	0.185567	0.134021	0.154639	0.14433	0.103093	0.0309278	0.0515464	2	4	3	2	3.17949	1.77825
Robotic-assisted and AI-assisted surgery	Difficulty	0.171717	0.040404	0.030303	0.0606061	0.0505051	0.141414	0.191919	0.313131	5	7	6	2	5.47561	1.73722
AI-based software for diagnosis	Relevance	0.0816327	0.0714286	0.0408163	0.0510204	0.0816327	0.0918367	0.285714	0.295918	4	7	6	3	5.31111	1.87019
AI-based software for diagnosis	Maturity	0.131313	0.141414	0.151515	0.181818	0.181818	0.0909091	0.0707071	0.0505051	2	4	3	2	3.39535	1.73055
AI-based software for diagnosis	Difficulty	0.15625	0.0625	0.03125	0.104167	0.104167	0.145833	0.229167	0.166667	4	6	5	2	4.88889	1.79583
3D printed medical devices for personalized medicine	Relevance	0.0714286	0.0306122	0.0102041	0.0714286	0.0510204	0.193878	0.204082	0.367347	5	7	6	2	5.63736	1.55289
3D printed medical devices for personalized medicine	Maturity	0.113402	0.113402	0.113402	0.195876	0.195876	0.164948	0.0721649	0.0309278	2.25	5	4	2.75	3.59302	1.60424
3D printed medical devices for personalized medicine	Difficulty	0.113402	0.0618557	0.0824742	0.103093	0.175258	0.206186	0.154639	0.103093	3	6	5	3	4.4186	1.71817
Affective medicine and related technologies with emotional intelligence	Relevance	0.285714	0.0714286	0.0204082	0.0816327	0.112245	0.112245	0.183673	0.132653	4	6	5	2	4.75714	1.86062
Affective medicine and related technologies with emotional intelligence	Maturity	0.367347	0.173469	0.102041	0.142857	0.0714286	0.0816327	0.0510204	0.0102041	1	4	3	3	2.96774	1.70792
Affective medicine and related technologies with emotional intelligence	Difficulty	0.397959	0.0612245	0.0204082	0.112245	0.112245	0.102041	0.0918367	0.102041	3	6	4	3	4.42373	1.84954
Digital patient health records and related e-health tools	Relevance	0.0618557	0.0309278	0.0618557	0.0412371	0.0515464	0.154639	0.154639	0.443299	5	7	6	2	5.63736	1.74175
Digital patient health records and related e-health tools	Maturity	0.0808081	0.0505051	0.0606061	0.212121	0.131313	0.282828	0.10101	0.0808081	3	5	5	2	4.26374	1.57646
Digital patient health records and related e-health tools	Difficulty	0.0927835	0.0515464	0.14433	0.154639	0.175258	0.206186	0.0721649	0.103093	3	5	4	2	4.06818	1.70729
Smartphones and apps as support tools for controlling disease outburst	Relevance	0.102041	0.0306122	0.0408163	0.0918367	0.0612245	0.122449	0.234694	0.316327	4.75	7	6	2.25	5.42045	1.72021
Smartphones and apps as support tools for controlling disease outburst	Maturity	0.123711	0.14433	0.113402	0.0618557	0.164948	0.268041	0.0824742	0.0412371	2	5	4	3	3.81176	1.78282
Smartphones and apps as support tools for controlling disease outburst	Difficulty	0.121212	0.10101	0.131313	0.171717	0.191919	0.171717	0.0505051	0.0606061	2	5	4	3	3.67816	1.67397
Smartphones and apps as support tools for patient monitoring and personalized practice	Relevance	0.0714286	0.0306122	0.0612245	0.0102041	0.0816327	0.244898	0.193878	0.306122	5	7	6	2	5.42857	1.62031
Smartphones and apps as support tools for patient monitoring and personalized practice	Maturity	0.104167	0.0833333	0.125	0.135417	0.229167	0.15625	0.125	0.0416667	3	5	4	2	3.88372	1.64795
Smartphones and apps as support tools for patient monitoring and personalized practice	Difficulty	0.0927835	0.0618557	0.134021	0.206186	0.257732	0.154639	0.0412371	0.0515464	3	5	4	2	3.70455	1.4945
Tissue engineering and biofabrication approaches to personalized medicine	Relevance	0.16	0.07	0.04	0.07	0.06	0.11	0.15	0.34	4	7	6	3	5.27381	1.98398
Tissue engineering and biofabrication approaches to personalized medicine	Maturity	0.237113	0.206186	0.0618557	0.185567	0.154639	0.0824742	0.0515464	0.0206186	1	4	3	3	3.10811	1.69259
Tissue engineering and biofabrication approaches to personalized medicine	Difficulty	0.257732	0.0721649	0	0.0412371	0.0721649	0.123711	0.164948	0.268041	4.75	7	6	2.25	5.34722	1.8626

## Sheet: 3 - New approaches for the deve
Components	Aspect	I don't know	1 (low)	2	3	4	5	6	7 (high)	I quartile	IIi quartile	median	inter. Range	mean	std
Collaborative design methodologies in medical technology development	Relevance	0.142857	0.0306122	0.0306122	0.0306122	0.0510204	0.132653	0.183673	0.397959	5	7	6	2	5.7619	1.61782
Collaborative design methodologies in medical technology development	Maturity	0.185567	0.134021	0.0618557	0.185567	0.195876	0.123711	0.0412371	0.0721649	3	5	4	2	3.64557	1.75439
Collaborative design methodologies in medical technology development	Difficulty	0.197917	0.0625	0.0520833	0.125	0.21875	0.166667	0.0625	0.114583	3	5	4	2	4.27273	1.69858
Online infrastructures for collaborative medical technology design	Relevance	0.134021	0.0618557	0.0309278	0	0.0721649	0.206186	0.14433	0.350515	5	7	6	2	5.5	1.76649
Online infrastructures for collaborative medical technology design	Maturity	0.166667	0.15625	0.125	0.15625	0.1875	0.104167	0.0416667	0.0625	2	4.25	3	2.25	3.4	1.77607
Online infrastructures for collaborative medical technology design	Difficulty	0.168421	0.0947368	0.0526316	0.115789	0.189474	0.189474	0.0947368	0.0947368	3	5	4	2	4.18987	1.76922
Online infrastructures for sharing medical technology projects and cases of success	Relevance	0.0927835	0.0412371	0.0412371	0.0309278	0.0824742	0.164948	0.185567	0.360825	5	7	6	2	5.52273	1.70851
Online infrastructures for sharing medical technology projects and cases of success	Maturity	0.132653	0.112245	0.132653	0.183673	0.183673	0.112245	0.0714286	0.0714286	2	5	4	3	3.63529	1.75829
Online infrastructures for sharing medical technology projects and cases of success	Difficulty	0.135417	0.0729167	0.104167	0.197917	0.21875	0.135417	0.0520833	0.0833333	3	5	4	2	3.84337	1.65634
Co-creation with healthcare professionals	Relevance	0.104167	0.0416667	0.0208333	0.03125	0.0520833	0.0833333	0.21875	0.447917	5.25	7	6.5	1.75	5.86047	1.63896
Co-creation with healthcare professionals	Maturity	0.14433	0.113402	0.0618557	0.175258	0.247423	0.134021	0.0721649	0.0515464	3	5	4	2	3.75904	1.64235
Co-creation with healthcare professionals	Difficulty	0.150538	0.0537634	0.0860215	0.182796	0.150538	0.182796	0.0645161	0.129032	3	5	4	2	4.21519	1.75171
Co-creation with patients and patients's associations	Relevance	0.147368	0.0526316	0.0210526	0.0631579	0.0421053	0.115789	0.178947	0.378947	5	7	6	2	5.58025	1.80183
Co-creation with patients and patients's associations	Maturity	0.21875	0.15625	0.125	0.1875	0.135417	0.114583	0.0208333	0.0416667	2	4	3	2	3.2	1.67655
Co-creation with patients and patients's associations	Difficulty	0.244681	0.0638298	0.106383	0.159574	0.106383	0.148936	0.0744681	0.0957447	3	5	4	2	4.02817	1.8203
Open-source medical devices (i.e. devices developed collaboratively, whose complete project information is made accessible for free)	Relevance	0.104167	0.0729167	0.03125	0.0520833	0.0520833	0.0833333	0.166667	0.4375	5	7	6	2	5.55814	1.94395
Open-source medical devices (i.e. devices developed collaboratively, whose complete project information is made accessible for free)	Maturity	0.175258	0.206186	0.134021	0.216495	0.0824742	0.0824742	0.0309278	0.0721649	1.75	4	3	2.25	3.1	1.85281
Open-source medical devices (i.e. devices developed collaboratively, whose complete project information is made accessible for free)	Difficulty	0.189474	0.0947368	0.0842105	0.157895	0.126316	0.147368	0.105263	0.0947368	3	5	4	2	4.03896	1.85984
Point-of-care design of medical devices (i.e. medical technologies designed in the actual point-of-care, either in engineering labs within hospitals or in facilities nearby involving local population)	Relevance	0.0824742	0.0721649	0.0103093	0.0824742	0.0927835	0.154639	0.164948	0.340206	4	7	6	3	5.29213	1.85376
Point-of-care design of medical devices (i.e. medical technologies designed in the actual point-of-care, either in engineering labs within hospitals or in facilities nearby involving local population)	Maturity	0.16129	0.182796	0.129032	0.16129	0.129032	0.129032	0.0645161	0.0430108	2	5	3	3	3.30769	1.80409
Point-of-care design of medical devices (i.e. medical technologies designed in the actual point-of-care, either in engineering labs within hospitals or in facilities nearby involving local population)	Difficulty	0.148936	0.0744681	0.0744681	0.0638298	0.159574	0.138298	0.180851	0.159574	3.75	6	5	2.25	4.6375	1.88427
Point-of-care manufacturing of medical devices (medical technologies manufactured in the actual point-of-care, either in labs within hospitals or in facilities nearby involving local population)	Relevance	0.0833333	0.0625	0.03125	0.104167	0.114583	0.145833	0.177083	0.28125	4	7	5.5	3	5.07955	1.85213
Point-of-care manufacturing of medical devices (medical technologies manufactured in the actual point-of-care, either in labs within hospitals or in facilities nearby involving local population)	Maturity	0.14433	0.195876	0.175258	0.154639	0.175258	0.0618557	0.0721649	0.0206186	2	4	3	2	3.03614	1.67074
Point-of-care manufacturing of medical devices (medical technologies manufactured in the actual point-of-care, either in labs within hospitals or in facilities nearby involving local population)	Difficulty	0.136842	0.0421053	0.0842105	0.0631579	0.147368	0.157895	0.157895	0.210526	4	6	5	2	4.86585	1.81735
Design methods for IoT in medical technologies	Relevance	0.252632	0.0631579	0.0210526	0.0631579	0.0947368	0.147368	0.126316	0.231579	4	7	5	3	5.07042	1.87711
Design methods for IoT in medical technologies	Maturity	0.302083	0.135417	0.135417	0.09375	0.114583	0.135417	0.03125	0.0520833	2	5	3	3	3.40299	1.84276
Design methods for IoT in medical technologies	Difficulty	0.308511	0.0319149	0.12766	0.0319149	0.148936	0.159574	0.0744681	0.117021	3	6	5	3	4.4	1.8097
Donated medical technology	Relevance	0.1875	0.09375	0.0416667	0.0729167	0.114583	0.135417	0.125	0.229167	3.25	7	5	3.75	4.78205	2.02355
Donated medical technology	Maturity	0.268041	0.0721649	0.103093	0.113402	0.103093	0.0927835	0.14433	0.103093	3	6	4	3	4.21127	1.94874
Donated medical technology	Difficulty	0.252632	0.0947368	0.126316	0.126316	0.0947368	0.115789	0.115789	0.0736842	2	5.5	4	3.5	3.87324	1.9193
Reprocessed medical devices	Relevance	0.21875	0.0625	0.0416667	0.0729167	0.0729167	0.114583	0.1875	0.229167	4	7	6	3	5.06667	1.91955
Reprocessed medical devices	Maturity	0.268041	0.0618557	0.0927835	0.103093	0.14433	0.134021	0.14433	0.0515464	3	6	4	3	4.14085	1.74271
Reprocessed medical devices	Difficulty	0.252632	0.0526316	0.126316	0.0947368	0.136842	0.126316	0.0947368	0.115789	3	6	4	3	4.21127	1.874

## Sheet: 4 - Innovative Biomedical Engin
Components	Aspect	I don't know	1 (low)	2	3	4	5	6	7 (high)	I quartile	IIi quartile	median	inter. Range	mean	std
Common BME/BMET education framework for LMI settings	Relevance	0.102041	0.0408163	0	0.0408163	0.0510204	0.153061	0.173469	0.438776	5	7	6	2	5.84091	1.56018
Common BME/BMET education framework for LMI settings	Maturity	0.145833	0.09375	0.125	0.177083	0.125	0.208333	0.0729167	0.0520833	2.25	5	4	2.75	3.76829	1.70184
Common BME/BMET education framework for LMI settings	Difficulty	0.14433	0.0618557	0.0824742	0.154639	0.123711	0.226804	0.123711	0.0824742	3	5	5	2	4.25301	1.70253
Common accreditation system for BME/BMET programmes in LMI settings	Relevance	0.14433	0.0412371	0.0206186	0.0618557	0.0721649	0.14433	0.154639	0.360825	5	7	6	2	5.53012	1.72738
Common accreditation system for BME/BMET programmes in LMI settings	Maturity	0.237113	0.0824742	0.14433	0.0824742	0.164948	0.123711	0.0824742	0.0824742	2	5	4	3	3.89189	1.85478
Common accreditation system for BME/BMET programmes in LMI settings	Difficulty	0.226804	0.0515464	0.0618557	0.103093	0.185567	0.195876	0.103093	0.0721649	3	5	4	2	4.30667	1.61892
International mobility for BME/BMET education and sharing of good practices	Relevance	0.123711	0.0309278	0.0103093	0.0412371	0.0309278	0.14433	0.185567	0.43299	5	7	6	2	5.89412	1.5199
International mobility for BME/BMET education and sharing of good practices	Maturity	0.185567	0.0824742	0.103093	0.134021	0.154639	0.175258	0.0927835	0.0721649	3	5	4	2	3.98734	1.75772
International mobility for BME/BMET education and sharing of good practices	Difficulty	0.185567	0.0515464	0.0824742	0.14433	0.123711	0.154639	0.164948	0.0927835	3	6	5	3	4.36709	1.75541
Open online teaching learning resources and courses	Relevance	0.0309278	0.0309278	0.0206186	0.0824742	0.0103093	0.134021	0.185567	0.505155	5	7	7	2	5.8617	1.61712
Open online teaching learning resources and courses	Maturity	0.0816327	0.112245	0.102041	0.204082	0.112245	0.173469	0.102041	0.112245	3	5	4	2	3.96667	1.88101
Open online teaching learning resources and courses	Difficulty	0.0833333	0.114583	0.114583	0.1875	0.197917	0.166667	0.104167	0.03125	2.75	5	4	2.25	3.68182	1.64384
Open-source software and hardware resources for medical technology design and education	Relevance	0.0824742	0.0309278	0.0206186	0.0824742	0.0309278	0.103093	0.216495	0.43299	5	7	6	2	5.76404	1.64471
Open-source software and hardware resources for medical technology design and education	Maturity	0.142857	0.112245	0.102041	0.183673	0.163265	0.132653	0.0714286	0.0918367	2.75	5	4	2.25	3.79762	1.82209
Open-source software and hardware resources for medical technology design and education	Difficulty	0.15625	0.0833333	0.125	0.09375	0.1875	0.1875	0.104167	0.0625	3	5	4	2	3.98765	1.73561
Networks of laboratories for medical device development and training	Relevance	0.103093	0.0412371	0.0103093	0.0515464	0.0103093	0.154639	0.195876	0.43299	5	7	6	2	5.83908	1.5985
Networks of laboratories for medical device development and training	Maturity	0.214286	0.112245	0.163265	0.153061	0.142857	0.132653	0.0204082	0.0612245	2	5	3	3	3.41558	1.72711
Networks of laboratories for medical device development and training	Difficulty	0.1875	0.0833333	0.0625	0.0729167	0.15625	0.229167	0.166667	0.0416667	3	5.75	5	2.75	4.29487	1.68345
Capacity building in LMI settings: Training BME/BMET educators	Relevance	0.164948	0.0206186	0.0206186	0.0412371	0.0412371	0.134021	0.195876	0.381443	5	7	6	2	5.82716	1.50657
Capacity building in LMI settings: Training BME/BMET educators	Maturity	0.247423	0.0515464	0.0927835	0.216495	0.0824742	0.206186	0.0515464	0.0515464	3	5	4	2	3.87671	1.6068
Capacity building in LMI settings: Training BME/BMET educators	Difficulty	0.239583	0.0416667	0.0833333	0.145833	0.177083	0.1875	0.0833333	0.0416667	3	5	4	2	4.05479	1.52653
Capacity building in LMI settings: Training BME PhDs	Relevance	0.166667	0.03125	0.0104167	0.0729167	0.0833333	0.114583	0.145833	0.375	5	7	6	2	5.6125	1.67252
Capacity building in LMI settings: Training BME PhDs	Maturity	0.226804	0.0618557	0.175258	0.164948	0.14433	0.113402	0.0515464	0.0618557	2	5	3	3	3.61333	1.69174
Capacity building in LMI settings: Training BME PhDs	Difficulty	0.231579	0.0421053	0.0842105	0.0947368	0.178947	0.115789	0.2	0.0526316	3	6	4	3	4.36986	1.66255
Project-based learning in BME: Students learning while designing real medical devices	Relevance	0.0947368	0.0421053	0.0105263	0.0105263	0.0526316	0.147368	0.221053	0.421053	5	7	6	2	5.87209	1.52467
Project-based learning in BME: Students learning while designing real medical devices	Maturity	0.134021	0.0927835	0.154639	0.123711	0.226804	0.185567	0.0515464	0.0309278	2	5	4	3	3.61905	1.57468
Project-based learning in BME: Students learning while designing real medical devices	Difficulty	0.126316	0.0421053	0.105263	0.105263	0.157895	0.263158	0.136842	0.0631579	3	5	5	2	4.3253	1.5935
International medical design competitions, intensive hackathons and project-based learning summer/winter schools	Relevance	0.14433	0.0515464	0.0206186	0.0927835	0.0515464	0.164948	0.175258	0.298969	4.5	7	6	2.5	5.31325	1.79381
International medical design competitions, intensive hackathons and project-based learning summer/winter schools	Maturity	0.183673	0.132653	0.0918367	0.132653	0.173469	0.112245	0.0816327	0.0918367	2	5	4	3	3.8	1.90536
International medical design competitions, intensive hackathons and project-based learning summer/winter schools	Difficulty	0.1875	0.09375	0.145833	0.0833333	0.166667	0.145833	0.114583	0.0625	2	5	4	3	3.88462	1.82323

## Sheet: 5 - Regulations and standards f
Components	Aspect	I don't know	1 (low)	2	3	4	5	6	7 (high)	I quartile	IIi quartile	median	inter. Range	mean	std
Harmonised regulations across LMI settings for medical technology development	Relevance	0.0520833	0.0416667	0.0104167	0.0520833	0.0625	0.135417	0.260417	0.385417	5	7	6	2	5.7033	1.58811
Harmonised regulations across LMI settings for medical technology development	Maturity	0.164948	0.164948	0.0824742	0.14433	0.195876	0.103093	0.103093	0.0412371	2	5	4	3	3.55556	1.80278
Harmonised regulations across LMI settings for medical technology development	Difficulty	0.157895	0.0526316	0.0421053	0.0947368	0.147368	0.210526	0.126316	0.168421	4	6	5	2	4.75	1.73205
Harmonised regulations across LMI settings for safe and ethical BME research	Relevance	0.0625	0.03125	0.0104167	0.0416667	0.0520833	0.15625	0.21875	0.427083	5	7	6	2	5.83333	1.50094
Harmonised regulations across LMI settings for safe and ethical BME research	Maturity	0.197917	0.09375	0.15625	0.104167	0.177083	0.145833	0.0729167	0.0520833	2	5	4	3	3.68831	1.74159
Harmonised regulations across LMI settings for safe and ethical BME research	Difficulty	0.178947	0.0631579	0.0736842	0.126316	0.105263	0.178947	0.147368	0.126316	3	6	5	3	4.47436	1.82852
Harmonised regulations across LMI settings for adequate pre-market assessment	Relevance	0.114583	0.03125	0.0104167	0.0729167	0.03125	0.177083	0.197917	0.364583	5	7	6	2	5.67059	1.57653
Harmonised regulations across LMI settings for adequate pre-market assessment	Maturity	0.268041	0.123711	0.103093	0.185567	0.0927835	0.113402	0.0412371	0.0721649	2	5	3	3	3.52113	1.85055
Harmonised regulations across LMI settings for adequate pre-market assessment	Difficulty	0.242105	0.0736842	0.0421053	0.0842105	0.126316	0.210526	0.0947368	0.126316	3	6	5	3	4.51389	1.8076
Harmonised regulations across LMI settings for adequate post-market surveillance	Relevance	0.147368	0.0210526	0.0421053	0.0210526	0.0631579	0.147368	0.221053	0.336842	5	7	6	2	5.67901	1.55585
Harmonised regulations across LMI settings for adequate post-market surveillance	Maturity	0.291667	0.135417	0.114583	0.104167	0.125	0.15625	0.03125	0.0416667	2	5	3.5	3	3.44118	1.78202
Harmonised regulations across LMI settings for adequate post-market surveillance	Difficulty	0.244681	0.0531915	0.0851064	0.0531915	0.106383	0.170213	0.106383	0.180851	3.5	6	5	2.5	4.71831	1.90625
Publicly available standards, nomenclatures and databases on medical device products as alternative to privately developed documents	Relevance	0.0729167	0.03125	0.03125	0.0416667	0.0729167	0.104167	0.125	0.520833	5	7	7	2	5.85393	1.6689
Publicly available standards, nomenclatures and databases on medical device products as alternative to privately developed documents	Maturity	0.147368	0.2	0.136842	0.115789	0.115789	0.126316	0.115789	0.0421053	2	5	3	3	3.40741	1.92859
Publicly available standards, nomenclatures and databases on medical device products as alternative to privately developed documents	Difficulty	0.159574	0.0531915	0.0744681	0.159574	0.159574	0.12766	0.117021	0.148936	3	6	4	3	4.40506	1.81531
Standards adequately addressing medical device usability in LMI settings	Relevance	0.12766	0.0212766	0.0106383	0.0744681	0.0212766	0.202128	0.148936	0.393617	5	7	6	2	5.7439	1.52195
Standards adequately addressing medical device usability in LMI settings	Maturity	0.242105	0.0947368	0.136842	0.157895	0.115789	0.136842	0.0736842	0.0421053	2	5	3	3	3.59722	1.73335
Standards adequately addressing medical device usability in LMI settings	Difficulty	0.215054	0.0645161	0.0860215	0.0645161	0.193548	0.193548	0.0752688	0.107527	3	5	4	2	4.30137	1.75345
Standards adequately addressing medical device risk management in LMI settings	Relevance	0.0842105	0.0315789	0.0105263	0.0526316	0.0315789	0.168421	0.221053	0.4	5	7	6	2	5.7931	1.5184
Standards adequately addressing medical device risk management in LMI settings	Maturity	0.21875	0.0833333	0.104167	0.1875	0.145833	0.135417	0.0833333	0.0416667	3	5	4	2	3.72	1.6649
Standards adequately addressing medical device risk management in LMI settings	Difficulty	0.172043	0.0537634	0.107527	0.0967742	0.182796	0.204301	0.0430108	0.139785	3	5	4	2	4.28571	1.77599
Standards adequately addressing the life-cycle of open source medical devices and technologies	Relevance	0.136842	0.0315789	0	0.0736842	0.0736842	0.115789	0.221053	0.347368	5	7	6	2	5.65854	1.57307
Standards adequately addressing the life-cycle of open source medical devices and technologies	Maturity	0.25	0.104167	0.09375	0.21875	0.114583	0.09375	0.0833333	0.0416667	2	5	3	3	3.55556	1.7189
Standards adequately addressing the life-cycle of open source medical devices and technologies	Difficulty	0.202128	0.0638298	0.106383	0.0744681	0.180851	0.159574	0.0957447	0.117021	3	6	4	3	4.28	1.82001
Standards adequately addressing point-of-care 3D printing of medical devices and technologies	Relevance	0.148936	0.0425532	0	0.106383	0.0744681	0.12766	0.148936	0.351064	4	7	6	3	5.4625	1.74257
Standards adequately addressing point-of-care 3D printing of medical devices and technologies	Maturity	0.319149	0.138298	0.159574	0.138298	0.117021	0.0851064	0.0212766	0.0212766	2	4	3	2	3	1.59364
Standards adequately addressing point-of-care 3D printing of medical devices and technologies	Difficulty	0.265957	0.0531915	0.138298	0.0744681	0.117021	0.148936	0.0957447	0.106383	2	6	4	4	4.2029	1.88321
Standards adequately addressing privacy issues in innovative medical technologies	Relevance	0.114583	0.0625	0.0104167	0.104167	0.0520833	0.15625	0.166667	0.333333	4	7	6	3	5.32941	1.84125
Standards adequately addressing privacy issues in innovative medical technologies	Maturity	0.221053	0.126316	0.126316	0.147368	0.126316	0.189474	0.0526316	0.0105263	2	5	3	3	3.41892	1.62183
Standards adequately addressing privacy issues in innovative medical technologies	Difficulty	0.212766	0.0531915	0.0744681	0.148936	0.148936	0.138298	0.117021	0.106383	3	6	4	3	4.2973	1.76519

## Sheet: Sheet6
Components	Aspect	I don't know	1 (low)	2	3	4	5	6	7 (high)	I quartile	IIi quartile	median	inter. Range	mean	std
Policies pursuing capacity building in BME across LMI settings	Relevance	0.177778	0	0.0333333	0.0666667	0.1	0.122222	0.133333	0.366667	5	7	6	2	5.64865	1.53883
Policies pursuing capacity building in BME across LMI settings	Maturity	0.25	0.076087	0.0869565	0.23913	0.119565	0.119565	0.0652174	0.0434783	3	5	3	2	3.65217	1.62541
Policies pursuing capacity building in BME across LMI settings	Difficulty	0.222222	0	0.0222222	0.155556	0.211111	0.188889	0.1	0.1	4	5.75	4.5	1.75	4.62857	1.36383
Policies aimed at empowering the development of medical technology for LMI settings	Relevance	0.138298	0.0212766	0.0212766	0.0212766	0.0851064	0.170213	0.159574	0.382979	5	7	6	2	5.75309	1.49609
Policies aimed at empowering the development of medical technology for LMI settings	Maturity	0.223404	0.117021	0.0851064	0.191489	0.159574	0.138298	0.0638298	0.0212766	2	5	3	3	3.50685	1.60834
Policies aimed at empowering the development of medical technology for LMI settings	Difficulty	0.225806	0.0215054	0.0645161	0.0967742	0.139785	0.193548	0.139785	0.11828	4	6	5	2	4.69444	1.61541
Policies aimed at promoting the employment of open source medical devices	Relevance	0.141304	0.0326087	0.0434783	0.0543478	0.0978261	0.108696	0.130435	0.391304	4	7	6	3	5.51899	1.78211
Policies aimed at promoting the employment of open source medical devices	Maturity	0.258065	0.172043	0.0752688	0.193548	0.129032	0.11828	0.0107527	0.0430108	2	4	3	2	3.2029	1.70276
Policies aimed at promoting the employment of open source medical devices	Difficulty	0.230769	0.043956	0.0549451	0.10989	0.10989	0.241758	0.0989011	0.10989	3	6	5	3	4.54286	1.67406
Policies aimed at fostering the employment of "zero kilometre" medical technologies (i.e.designed or manufactured in the point-of-care involving local populations)	Relevance	0.168421	0.0631579	0.0315789	0.0210526	0.126316	0.178947	0.0947368	0.315789	4	7	5	3	5.25316	1.84994
Policies aimed at fostering the employment of "zero kilometre" medical technologies (i.e.designed or manufactured in the point-of-care involving local populations)	Maturity	0.270833	0.21875	0.145833	0.104167	0.145833	0.0833333	0.0104167	0.0208333	1	4	2.5	3	2.78571	1.62314
Policies aimed at fostering the employment of "zero kilometre" medical technologies (i.e.designed or manufactured in the point-of-care involving local populations)	Difficulty	0.255319	0.0425532	0.0638298	0.117021	0.106383	0.106383	0.170213	0.138298	3	6	5	3	4.65714	1.83276
Data-driven approaches for evidence-informed policy making and policy evaluation	Relevance	0.136842	0.0315789	0.0421053	0.0210526	0.0947368	0.147368	0.168421	0.357895	5	7	6	2	5.57317	1.67059
Data-driven approaches for evidence-informed policy making and policy evaluation	Maturity	0.260417	0.104167	0.177083	0.104167	0.166667	0.09375	0.0625	0.03125	2	4.5	3	2.5	3.38028	1.6934
Data-driven approaches for evidence-informed policy making and policy evaluation	Difficulty	0.255319	0.0319149	0.0851064	0.0744681	0.191489	0.191489	0.0957447	0.0744681	3.25	5	4	1.75	4.35714	1.58832
International working groups monitoring good practices in BME for LMI settings	Relevance	0.126316	0.0210526	0.0315789	0.0421053	0.0947368	0.168421	0.189474	0.326316	5	7	6	2	5.55422	1.56371
International working groups monitoring good practices in BME for LMI settings	Maturity	0.260417	0.0729167	0.166667	0.166667	0.15625	0.114583	0.03125	0.03125	2	4	3	2	3.39437	1.54438
International working groups monitoring good practices in BME for LMI settings	Difficulty	0.202128	0.0531915	0.0638298	0.138298	0.138298	0.180851	0.12766	0.0957447	3	6	5	3	4.37333	1.71459
International working groups for monitoring global health issues	Relevance	0.135417	0.03125	0.0208333	0.09375	0.0625	0.125	0.177083	0.354167	5	7	6	2	5.51807	1.70624
International working groups for monitoring global health issues	Maturity	0.231579	0.0736842	0.0947368	0.147368	0.168421	0.115789	0.0947368	0.0736842	3	5	4	2	3.9589	1.75941
International working groups for monitoring global health issues	Difficulty	0.212766	0.0638298	0.0531915	0.148936	0.159574	0.180851	0.0744681	0.106383	3	5	4	2	4.25676	1.72857
International working groups focused on matching needs and technologies	Relevance	0.115789	0.0210526	0.0105263	0.0947368	0.0736842	0.115789	0.157895	0.410526	5	7	6	2	5.67857	1.6144
International working groups focused on matching needs and technologies	Maturity	0.28125	0.0729167	0.0729167	0.145833	0.166667	0.177083	0.0416667	0.0416667	3	5	4	2	3.82609	1.59001
International working groups focused on matching needs and technologies	Difficulty	0.212766	0.0531915	0.0638298	0.106383	0.212766	0.159574	0.106383	0.0851064	3	5	4	2	4.2973	1.65297
